# Supplementary material for: The Relative Abundance and Occurrence of Sharks off Ocean Beaches of New South Wales, Australia
Source: Biology (Basel). 2022 Oct 4;11(10):1456. doi: 10.3390/biology11101456 (PMC9599013; doi:10.3390/biology11101456)
Supplement: Supplementary file 1 [file biology-11-01456-s001.zip]

Archive with 1 entries (1 files):
- biology-1902029-supplementary.pdf
